# Supplementary material for: Predicting Online Behavioural Responses to Transcranial Direct Current Stimulation in Stroke Patients with Anomia
Source: Life (Basel). 2024 Mar 1;14(3):331. doi: 10.3390/life14030331 (PMC10971124; doi:10.3390/life14030331)
Supplement: Supplementary file 1 [file life-14-00331-s001.zip]

Archive with 1 entries (1 files):
- life-2812532-supplementary.pdf
